# Supplementary material for: IKAP—Identifying K mAjor cell Population groups in single-cell RNA-sequencing analysis
Source: Gigascience. 2019 Oct 1;8(10):giz121. doi: 10.1093/gigascience/giz121 (PMC6771546; doi:10.1093/gigascience/giz121)
Supplement: giz121_Supplemental_Files [file giz121_supplemental_files.zip]

Archive with 19 entries (19 files):
- Supplementary Figure 1.pdf
- Supplementary Figure 2.pdf
- Supplementary Figure 3.pdf
- Supplementary Figure 4.pdf
- Supplementary Figure 6.pdf
- Supplementary Figure 7.pdf
- Supplementary Figure10.pdf
- Supplementary Figure11.pdf
- Supplementary Figure12.pdf
- Supplementary Figure13.pdf
- Supplementary Figure14.pdf
- Supplementary Figure15.pdf
- Supplementary Figure16.pdf
- Supplementary Figure17.pdf
- Supplementary Figure18.pdf
- Supplementary Figure5.pdf
- Supplementary Figure8.pdf
- Supplementary Figure9.pdf
- Supplementary Table 1.docx
